# Supplementary material for: Residual Interpolation Integrated Pixel-by-Pixel Adaptive Iterative Process for Division of Focal Plane Polarimeters
Source: Sensors (Basel). 2022 Feb 16;22(4):1529. doi: 10.3390/s22041529 (PMC8874419; doi:10.3390/s22041529)
Supplement: Supplementary file 1 [file sensors-22-01529-s001.zip]

Archive with 1 entries (1 files):
- sensors-1587274-supplementary.pdf
